# Supplementary material for: Influence of Varying Dietary ω6 to ω3 Fatty Acid Ratios on the Hepatic Transcriptome, and Association with Phenotypic Traits (Growth, Somatic Indices, and Tissue Lipid Composition), in Atlantic Salmon (Salmo salar)
Source: Biology (Basel). 2021 Jun 24;10(7):578. doi: 10.3390/biology10070578 (PMC8301090; doi:10.3390/biology10070578)
Supplement: Supplementary file 1 [file biology-10-00578-s001.zip]

Archive with 1 entries (1 files):
- biology-1209479-SI.pdf
